# Supplementary material for: Differential rotational movement and symmetry values of the thoracolumbosacral region in high-level dressage horses when trotting
Source: PLoS One. 2021 May 6;16(5):e0251144. doi: 10.1371/journal.pone.0251144 (PMC8101941; doi:10.1371/journal.pone.0251144)
Supplement: S1 Data — (XLSX) [file pone.0251144.s001.xlsx]

## Sheet: Back Data - ROTATIONS
Horse_ID	Stride Tme	1H,2CT	1IH,L2,R3	PITCH_PollT5	PITCH_T5-T13	PITCHT13-T18	PITCH_T18-L3	PITCH_L3-TS	ROLL_PollT5	ROLL_T5-T13	ROLL_T13-T18	ROLL_T18-L3	ROLL_L3-TS	HEADING_PollT5	HEADING_T5-T13	HEADING_T13-T18	HEADING_T18-L3	HEADING_L3-TS
1	794	1	1	12.1	7.37848	8.88719	4.95137	4.95137	25.9472	19.2095	15.137	13.0108	15.7546	18.6011	7.43963	6.38004	3.865	2.72747
2	811	1	1	8.40859	10.4462	8	5.68135	6.25068	24.4598	28.6143	8.2	13	26.9996	18.8756	7.03122	6.3	8.71163	2.7
3	834	1	1	8.88132	6.67315	9.51105	4.13694	3.58757	22.2333	18.7412	8.08585	5.37035	16.0344	20.3314	8.26642	5.53228	3.81897	1.98401
4	748	1	1	10.8239	9.27514	8.77003	2.01658	5.03949	29.0852	29.4771	15.4976	8.34095	21.7511	12.8811	8.2	7.61583	2.5485	3.39662
5	808	1	1	10.5967	12.6055	10.7661	2.48561	3.3508	38.33	32.0766	14.2955	4.73823	12.9985	11.4154	7.71379	7.07785	3.82373	3.87793
6	808	1	1	10.5967	12.6055	10.7661	2.48561	3.3508	38.33	32.0766	14.2955	4.73823	12.9985	11.4154	7.71379	7.07785	3.82373	3.87793
7	799	1	1	15.5344	6.1842	6.71286	3.85959	5.13516	29.8644	16.9521	10.9124	7.28581	12.1083	17.0849	6.59373	5.52284	2.67373	3.39513
8	788	1	1	26.2953	13.077	9.12535	3.24255	4.49921	45.8157	22.3824	18.5434	7.63673	25.2048	28.8569	9.11632	6.39368	4.61222	3.23685
9	835	1	1	15.6025	4.61724	9.1	2.37323	2.74492	22.3591	12.2139	7.32537	4.81759	12.7631	16.1373	6.09287	4.25904	3.23499	1.85258
10	753	1	1	6.5689	6.54588	8.02874	2.7412	2.64348	31.9143	27.389	12.529	6.28615	17.6747	17.2854	7.49364	6.72177	3.14577	3.4873
1	818	2	2	9.81565	5.51061	7.04196	7.9	7.38045	18.7972	15.7033	13.237	17.1184	15.5675	7.56412	8	4.66133	8.91778	7.07367
2	834	2	2	9.88944	7.32853	9.5976	6.77386	3.52893	12.9809	20.1277	18.4933	10.4316	18.4204	6.30772	8.6114	9.20425	9.74448	2.55398
3	816	2	2	8.83717	8.99306	9.87478	7.19674	5.65456	17.8679	25.369	21.1139	10.5137	17.1249	10.7487	8	9.19	12.226	3.0173
4	792	2	2	9.67936	7.19324	8.15104	7	6.46085	18.9678	16.7675	16.1247	10.5708	24.1636	11.0258	6.28981	5.91932	7.7335	4.11859
5	911	2	2	22.8538	7	13.3713	8.5	4.37843	15.9193	18.0778	12.8679	15.4258	16.2626	17.5356	4.73217	7.75857	12.1158	4.04638
6	869	2	2	13.618	13.2722	13.3	8.46868	5.53146	19.309	16.7766	20.2476	10.3007	18.6664	12.1781	4.17147	9.7497	8.97217	6.86601
7	858	2	2	9.31864	9.01705	8.48887	9.71867	3.56072	25.4656	17.4891	14.9577	11.0486	12.5331	11.4195	5.37583	5.78535	8.93149	4.13882
8	826	2	2	9.26533	5.37961	9.36603	6.52923	4.00878	14.2545	9.66942	15.3859	11.0501	23.584	8.11599	2.81111	7.52928	11.0971	2.02318
9	908	2	2	17.7302	8.29344	10.2744	6.89248	3.94674	26.3771	28.7214	11.5004	10.4543	17.451	7.63802	4.37121	6.10669	5.62456	2.48958
10	755	2	2	11.6465	8.59419	4.26172	8.76982	4.1858	13.1552	22.7275	17.7526	12.0758	16.834	5.79293	2.9389	6.66875	10.8793	5.16938
1	820	2	3	11.1092	5.75801	10.2	7.94744	4.96087	18.5196	15.0137	11.8017	16.7283	14.3821	8.01074	2.57759	3.93465	10.6859	3.7413
2	840	2	3	14.9464	12.6631	13.8443	9.65699	5.25059	19.4907	25.9932	21.7776	14.7312	26.7329	8.69144	6.99046	7.81437	12.8165	5.3193
3	828	2	3	8.73793	6.6353	9.8963	7.96568	5.71072	18.1948	21.2366	15.735	12.2797	15.9043	10.3626	4.3434	4.05525	10.8562	2.65893
4	819	2	3	10.4726	6.66529	8.86011	4.41705	6.13741	14.4687	14.5511	14.6235	9.20409	25.4086	10.6258	5.00192	6.25861	7.16476	3.8012
5	914	2	3	15.792	6.6	15.6018	7.4	5.47297	16.2062	17.3031	15.0951	16.1968	15.8497	15.9826	4.83648	6.2	14.5422	5.29707
6	860	2	3	13.0635	10.4731	15.6	7.4239	4.12384	18.4598	18.2772	18.0278	8.7732	18.3304	10.9258	3.78807	8.03103	7.84159	5.25014
7	849	2	3	7.83662	9.34126	8.49427	8.37266	3.91351	23.1086	15.921	13.9469	10.7109	12.4008	11.3477	5.369	6.90243	8.4528	3.50785
8	826	2	3	9.81343	5.82984	9.77574	6.14296	3.66214	16.8339	10.9047	9.62003	8.38211	23.7485	8.01018	5.04298	4.56979	8.55611	3.24008
9	922	2	3	17.8182	8.40935	10.5143	6.81738	5.25787	27.6591	29.1547	12.003	11.893	20.4042	6.57543	4.32216	6.72182	6.78198	4.2306
10	763	2	3	11.6465	8.59419	4.26172	8.76982	4.1858	13.1552	22.7275	17.7526	12.0758	16.834	5.79293	2.9389	6.66875	10.8793	5.16938

## Sheet: Back Data - SYM VALUES
Horse_ID	Speed	pollMIND	pollMAXD	T5_MIND	T5_MAXD	T13_MIND	T13_MAXD	T18_MIND	T18_MAXD	L3_MIND	L3_MAXD	TS_MIND	TS_MAXD	LTCMIND	LTCMAXD	HHD	RTCMIND	RTCMAXD
1	794	15.4977	3.33647	1.49491	7.71125	2.19212	5.28531	2.73541	6.59218	5.36695	6.73377	7.32801	8.62846	26.5647	11.6338	0.5905	27.1854	25.259
2	811	0.471182	3.48305	2.48485	5.55179	4.497	2.83894	4.54103	4.67504	4.86988	6.1045	5.63002	9.14822	34.9601	3.28964	2.64834	31.1671	18.5411
3	834	2.2166	8.08851	1.34598	7.71336	0.57853	3.48448	0.653298	6.28778	1.52772	7.50983	0.477237	9.00877	23.5604	8.77151	4.40881	24.1722	22.0894
4	748	4.59983	2.68724	2.28211	2.88202	0.351566	3.60097	0.362652	0.678101	0.153657	2.11316	5.56145	4.34891	36.5814	5.10838	1.04491	30.0455	18.592
5	808	18.0679	8.28185	2.21071	7.71804	1.48918	10.9628	3.4	8.06579	4.48479	7.16012	2.68031	5.41068	22.0505	7.74057	3.86502	15.7148	20.1001
6	808	18.0679	8.28185	2.21071	7.71804	1.48918	10.9628	3.4	8.06579	4.48479	7.16012	2.68031	5.41068	22.0505	7.74057	3.86502	15.7148	20.1001
7	799	12.5353	2.80733	0.887182	1.80127	0.494768	1.07851	1.34305	5.44154	0.139909	6.54633	0.449152	8.98824	30.3929	32.3811	28.0961	26.6396	6.51264
8	788	12.5353	2.80733	0.887182	1.80127	0.494768	1.07851	1.34305	5.44154	0.139909	6.54633	0.449152	8.98824	30.3929	32.3811	28.0961	26.6396	6.51264
1	818	3.98303	5.87882	3.7227	2.06361	3.56891	0.70203	3.26482	8.715	7.43236	8.47518	12.9915	1.9313	25.0667	26.0431	24.6104	22.9922	9.43127
2	834	14.1002	5.39144	1.66709	2.22175	0.323455	1.87783	1.45368	3.27028	3.62496	5.59706	8.00529	6.70636	29.6951	12.09	5.16483	24.778	19.8475
3	816	9.65659	13.3159	5.441	0.012758	0.002162	2.43818	1.99536	2.61596	2.81624	5.75767	3.2562	3.69008	26.9356	12.4687	3.51047	25.1025	21.9214
4	792	3.27688	0.599222	1.86902	2.58179	1.5845	4.83291	3.80301	3.00511	4.22568	7.77559	7.20587	5.52346	38.7811	27.6097	23.1003	23.6306	14.9049
5	911	6.1144	5.58548	0.942197	6.51028	0.350894	3.55203	1.30375	5.93132	1.43754	5.26633	1.55821	5.27	24.228	9.16993	16.9568	26.946	19.0196
6	869	6.75056	1.70096	2.0418	3.94164	1.69336	3.20811	2.2152	2.92414	5.91942	8.84474	1.24154	4.88038	15.255	17.3944	16.5718	25.1869	20.4238
7	858	21.285	1.98218	3.06091	5.18244	0.918758	2.62385	1.1769	1.65668	1.50046	0.756192	1.03924	0.161636	25.7353	18.3541	6.11685	38.3448	22.8965
8	908	4.2721	9.68034	2.4858	3.73427	0.971636	1.44066	0.707045	3.18979	0.052424	0.206848	0.681596	0.426121	26.468	20.99	7.59925	36.966	24.7829
1	820	7.31441	7.31873	2.53554	2.32087	2.71454	0.137111	1.72345	0.385758	5.17661	2.53662	7.05434	0.709818	30.1561	22.491	5.5903	26.8891	16.1663
2	840	12.0184	3.12926	0.484263	6.26148	1.02245	3.31741	1.50711	0.339167	3.4404	7.35491	6.20192	3.86663	24.7937	11.2805	9.15108	24.4232	19.9662
3	828	10.1164	8.47038	5.19146	1.62337	4.62878	2.72953	4.48774	2.83592	7.6375	2.55937	6.5901	3.70296	33.7605	12.489	1.45074	20.7615	21.2676
4	819	7.57317	11.3429	1.7398	4.83491	0.402515	5.82218	1.03572	4.66552	1.68454	6.33683	6.94559	4.26337	36.4331	27.8171	17.531	25.8601	18.4327
5	914	2.04369	3.65588	0.556455	0.657545	0.945293	2.62372	0.492899	5.56683	3.94683	8.93028	0.580545	4.63996	14.7103	5.45736	18.5625	27.2667	18.4902
6	860	8.42243	6.01313	5.3919	2.83884	4.77783	2.72513	2.3737	2.45364	2.54747	2.86403	1.4329	3.17633	23.7674	14.3022	2.85455	18.7142	18.5573
7	849	23.6155	13.9653	3.94304	5.92532	2.93126	3.68845	4.95597	1.88067	2.01789	0.015273	1.51807	0.322803	25.0967	17.3089	0.132995	28.2895	20.0283
8	826	12.3648	0.585753	1.73846	5.15904	1.39028	2.74092		0.272091	3.39793	1.89745	0.179136	1.69629	3.89819	9.45658	52.6168	41.3075	24.086
